# Supplementary material for: Chemical Modification of Cysteine with 3-Arylpropriolonitrile Improves the In Vivo Stability of Albumin-Conjugated Urate Oxidase Therapeutic Protein
Source: Biomedicines. 2021 Sep 27;9(10):1334. doi: 10.3390/biomedicines9101334 (PMC8533278; doi:10.3390/biomedicines9101334)
Supplement: Supplementary file 1 [file biomedicines-09-01334-s001.zip]

Archive with 1 entries (1 files):
- biomedicines-1380212-supplementary.pdf
